# Supplementary material for: Stress-related multisystem dysregulation during adolescence predicts mental health symptoms in young adulthood
Source: Psychol Med. 2025 Nov 4;55:e334. doi: 10.1017/S0033291725102377 (PMC13058643; doi:10.1017/S0033291725102377)
Supplement: Finlay et al. supplementary material [file S0033291725102377sup001.zip]

Archive with 3 entries (3 files):
- Supplementary Table 3 (NEW).docx
- Supplementary Table 1 (NEW).docx
- Supplementary Table 2 (NEW).docx
